# Supplementary material for: CAF Proteins Help SOT1 Regulate the Stability of Chloroplast ndhA Transcripts
Source: Int J Mol Sci. 2021 Nov 23;22(23):12639. doi: 10.3390/ijms222312639 (PMC8657633; doi:10.3390/ijms222312639)
Supplement: Supplementary file 1 [file ijms-22-12639-s001.zip]

Archive with 1 entries (1 files):
- ijms-1449981-supplementary.pdf
